# Supplementary material for: Piezo1 mechanosensing regulates integrin-dependent chemotactic migration in human T cells
Source: eLife. 2024 Feb 23;12:RP91903. doi: 10.7554/eLife.91903 (PMC10942591; doi:10.7554/eLife.91903)
Supplement: Source code 1. [file elife-91903-code1.zip]

Archive with 17 entries (17 files):
- Supplemental File 3/Fiji Analysis/README.txt
- Supplemental File 3/MATLAB Analysis/IRM analysis/fitPSD.m
- Supplemental File 3/MATLAB Analysis/TIRF Calcium analysis/readme.txt
- Supplemental File 3/MATLAB Analysis/TIRF Calcium analysis/capiezocoloc_tithibs7April23b.m
- Supplemental File 3/MATLAB Analysis/IRM analysis/compareandplotsd.m
- Supplemental File 3/MATLAB Analysis/IRM analysis/psdsimfunc6.m
- Supplemental File 3/MATLAB Analysis/IRM analysis/Multifol_findFBRnew.m
- Supplemental File 3/MATLAB Analysis/IRM analysis/psdIMcovMaskpixelreadJG1024Long.m
- Supplemental File 3/MATLAB Analysis/IRM analysis/consolidate.m
- Supplemental File 3/Fiji Analysis/Polarity analysis of fixed cells.ijm
- Supplemental File 3/MATLAB Analysis/IRM analysis/readme.txt
- Supplemental File 3/MATLAB Analysis/IRM analysis/calculateR2.m
- Supplemental File 3/MATLAB Analysis/IRM analysis/Piezo_tensionloop.m
- Supplemental File 3/Fiji Analysis/Polarity analysis of moving cells.ijm
- Supplemental File 3/MATLAB Analysis/IRM analysis/compareandplot.m
- Supplemental File 3/MATLAB Analysis/IRM analysis/CalculatingPSDwithMaskinparts.m
- Supplemental File 3/MATLAB Analysis/IRM analysis/tensionmappingsinglefile.m
