# Supplementary material for: Piezo1 mechanosensing regulates integrin-dependent chemotactic migration in human T cells
Source: eLife. 2024 Feb 23;12:RP91903. doi: 10.7554/eLife.91903 (PMC10942591; doi:10.7554/eLife.91903)
Supplement: Source code 1. [file elife-91903-code1.zip › Supplemental File 3/MATLAB Analysis/TIRF Calcium analysis/readme.txt]

Read me:
Run the code while the sample data and .mat file of ROIs is in the same folder.
Figures will be saved s images.
To switch off saving comment out lines 127 and 129
