# Supplementary material for: Piezo1 mechanosensing regulates integrin-dependent chemotactic migration in human T cells
Source: eLife. 2024 Feb 23;12:RP91903. doi: 10.7554/eLife.91903 (PMC10942591; doi:10.7554/eLife.91903)
Supplement: Supplementary file 1. — Region-of-interest identifying cell boundary and polarity indices mentioned. All analyses were performed on Fiji (see methods). [file elife-91903-supp1.zip]

Archive with 1 entries (1 files):
- Supplementary File 2.jpg
